# Supplementary material for: Biogeographic Comparison of Lophelia-Associated Bacterial Communities in the Western Atlantic Reveals Conserved Core Microbiome
Source: Front Microbiol. 2017 May 4;8:796. doi: 10.3389/fmicb.2017.00796 (PMC5415624; doi:10.3389/fmicb.2017.00796)
Supplement: Supplementary file 1 [file Data_Sheet_1.ZIP]

Archive with 16 entries (13 files):
- Lophelia_supplementary_material/
- Lophelia_supplementary_material/ SupplementaryMaterial_Lophelia.docx
- __MACOSX/
- __MACOSX/Lophelia_supplementary_material/
- __MACOSX/Lophelia_supplementary_material/._ SupplementaryMaterial_Lophelia.docx
- Lophelia_supplementary_material/.DS_Store
- __MACOSX/Lophelia_supplementary_material/._.DS_Store
- Lophelia_supplementary_material/Lophelia_pathway_abundance_amplicon.pdf
- __MACOSX/Lophelia_supplementary_material/._Lophelia_pathway_abundance_amplicon.pdf
- Lophelia_supplementary_material/Lophelia_pathway_completeness_amplicon.pdf
- __MACOSX/Lophelia_supplementary_material/._Lophelia_pathway_completeness_amplicon.pdf
- Lophelia_supplementary_material/Lophelia_pathway_phylum_amplicon.pdf
- __MACOSX/Lophelia_supplementary_material/._Lophelia_pathway_phylum_amplicon.pdf
- Lophelia_supplementary_material/Workflow.txt
- __MACOSX/Lophelia_supplementary_material/._Workflow.txt
- __MACOSX/._Lophelia_supplementary_material
