# Supplementary material for: Biogeographic Comparison of Lophelia-Associated Bacterial Communities in the Western Atlantic Reveals Conserved Core Microbiome
Source: Front Microbiol. 2017 May 4;8:796. doi: 10.3389/fmicb.2017.00796 (PMC5415624; doi:10.3389/fmicb.2017.00796)
Supplement: Supplementary file 1 [file Data_Sheet_1.ZIP › Lophelia_supplementary_material/Workflow.txt]

Supplementary Material
Biogeographic comparison of Lophelia-associated bacterial communities in the western Atlantic reveals conserved core microbiome

Christina A. Kellogg*, Dawn B. Goldsmith, Michael A. Gray

*Correspondence: Corresponding Author: ckellogg@usgs.gov

Supplementary Material: Detailed workflow of QIIME scripts, including comments and screen outputs


#Since these SFF files came from Engencore with the barcodes already removed, we began with separate files by sample.
#Three plates run, four samples each, so 12 individual SFF files
#So processed SFF run on 12 individual files; then split libraries run on each of 12; then concatonated 12 fna files to make combined.fna
#Then ran denoiser preprocess. All of this happened on the DIAG, so QIIME 1.8

> denoiser_preprocess.py  -o Denoised_preprocess/ -i Output_ROV007Q1/454Reads.MID1.txt,Output_ROV009Q1/454Reads.MID1.txt,Output_3731K3/454Reads.MID1.txt,Output_ROV008Q3/454Reads.MID2.txt,Output_ROV002Q1/454Reads.MID2.txt,Output_ROV005Q2/454Reads.MID2.txt,Output_3705K10/454Reads.MID3.txt,Output_3705K3/454Reads.MID3.txt,Output_ROV002Q2/454Reads.MID3.txt,Output_ROV003Q3/454Reads.MID4.txt,Output_ROV006Q3/454Reads.MID4.txt,Output_3705K6/454Reads.MID4.txt -f combined.fna -p AYTGGGYDTAAAGNG

#Now uploaded files to EC2  (8/21/15).

> denoiser.py -i Output_ROV007Q1/454Reads.MID1.txt,Output_ROV009Q1/454Reads.MID1.txt,Output_3731K3/454Reads.MID1.txt,Output_ROV008Q3/454Reads.MID2.txt,Output_ROV002Q1/454Reads.MID2.txt,Output_ROV005Q2/454Reads.MID2.txt,Output_3705K10/454Reads.MID3.txt,Output_3705K3/454Reads.MID3.txt,Output_ROV002Q2/454Reads.MID3.txt,Output_ROV003Q3/454Reads.MID4.txt,Output_ROV006Q3/454Reads.MID4.txt,Output_3705K6/454Reads.MID4.txt -f combined.fna -p Denoised_preprocess -o Denoised_final --titanium

#Checked process, had thrown Errno 12 “Cannot allocate memory” in spite of using M3xlarge instance
#Queued up again with —low_memory added to end of script
#Completed; took approximately a week

> inflate_denoiser_output.py -c Denoised_final/centroids.fasta -s Denoised_final/singletons.fasta -f combined.fna -d Denoised_final/denoiser_mapping.txt -o inflated_seqs.fna
1004996  : inflated_seqs.fna (Sequence lengths (mean +/- std): 382.8881 +/- 16.1882)

> truncate_reverse_primer.py -f inflated_seqs.fna -m Lophelia1_map.txt -o reverse_primer_removed/
#Details for removal of reverse primers
#Original fasta filepath: inflated_seqs.fna
#Total seqs in fasta: 1004996
#Mapping filepath: Lophelia1_map.txt
#Truncation option: truncate_only
#Mismatches allowed: 2
#Total seqs written: 1004996
#SampleIDs not found: 0
#Reverse primers not found: 113833

> split_sequence_file_on_sample_ids.py -i reverse_primer_removed/inflated_seqs_rev_primer_truncated.fna	-o Out_countseqs/

> cd Out_countseqs/
> count_seqs.py -i "*.fasta"

#40118  : ROV06Q3.fasta (Sequence lengths (mean +/- std): 345.3359 +/- 17.1153)
#47225  : 3705K3.fasta (Sequence lengths (mean +/- std): 343.7573 +/- 16.4963)
#47650  : ROV02Q1.fasta (Sequence lengths (mean +/- std): 342.8119 +/- 12.4049)
#50165  : ROV09Q1.fasta (Sequence lengths (mean +/- std): 343.3982 +/- 15.7234)
#65991  : ROV05Q2.fasta (Sequence lengths (mean +/- std): 343.5821 +/- 21.4583)
#71882  : 3731K3.fasta (Sequence lengths (mean +/- std): 344.2564 +/- 18.4919)
#75171  : 3705K10.fasta (Sequence lengths (mean +/- std): 343.5717 +/- 17.5902)
#90148  : ROV08Q3.fasta (Sequence lengths (mean +/- std): 345.4847 +/- 14.8019)
#111295  : ROV03Q3.fasta (Sequence lengths (mean +/- std): 345.0060 +/- 20.2655)
#122359  : ROV07Q1.fasta (Sequence lengths (mean +/- std): 344.5020 +/- 14.9540)
#135562  : 3705K6.fasta (Sequence lengths (mean +/- std): 344.6009 +/- 28.8038)
#147430  : ROV02Q2.fasta (Sequence lengths (mean +/- std): 344.2056 +/- 13.8439)
#1004996  : Total

#All have good numbers, so no need to extract_seqs_by_sample_id.py

> pick_open_reference_otus.py -i reverse_primer_removed/inflated_seqs_rev_primer_truncated.fna -m usearch61 -o usearch61_openref_Green/ -f 

#142  : rep_set_failures.fasta (Sequence lengths (mean +/- std): 225.4577 +/- 52.1775)
#Examined the top three sequences with BLAST; all seem like legit bacteria with good e-values, so will keep moving forward

> filter_taxa_from_otu_table.py -i otu_table_mc2_w_tax.biom -o otu_table_final.biom -n c__Chloroplast,f__mitochondria

#To check, converted input and output biom tables to text and used wc -l to count the lines. 1364 - 1345 = 19 Chloroplast and mitochondria
#Confirmed by using grep -c in rep_set_tax_assignments.txt : 12 Chloroplasts & 7 mitochondria

> biom summarize_table -i otu_table_final.biom -o summary_otu_table_final.txt

#Num samples: 12
#Num observations: 1343
#Total count: 1003600
#Table density (fraction of non-zero values): 0.191

#Counts/sample summary:
#Min: 40064.0
#Max: 147292.0
#Median: 73381.500
#Mean: 83633.333
#Std. dev.: 35634.877

#Counts/sample detail:
#ROV06Q3: 40064.0
#3705K3: 47200.0
#ROV02Q1: 47538.0
#ROV09Q1: 50019.0
#ROV05Q2: 65582.0
#3731K3: 71832.0
#3705K10: 74931.0
#ROV08Q3: 90135.0
#ROV03Q3: 111249.0
#ROV07Q1: 122278.0
#3705K6: 135480.0
#ROV02Q2: 147292.0

> single_rarefaction.py -i otu_table_final.biom -o otu_table_final_rarefied40064.biom -d 40064

> biom summarize_table -i otu_table_final_rarefied40064.biom -o summary_otu_table_rarefied40064.txt

#Confirmed all samples are now 40,064 

> mkdir Alpha_Diversity_rare40064/

> alpha_diversity.py -i otu_table_final_rarefied40064.biom -m ace,chao1,observed_otus,simpson_reciprocal,shannon,simpson,simpson_e -o Alpha_Diversity_rare40064/Alpha_Diversity_rare40064.txt -t rep_set.tre

#        ace     chao1   observed_otus   simpson_reciprocal      shannon simpson simpson_e
#ROV05Q2 815.69014732    783.02189781    712.0   3.87789926843   3.7625033485    0.742128422948  0.00544648773656
#ROV02Q2 284.161025656   334.647058824   158.0   1.23069443204   0.866484001449  0.187450618148  0.00778920526606
#3705K10 635.003363823   604.628571429   526.0   6.55109315986   4.26187206745   0.84735372012   0.0124545497336
#ROV07Q1 207.331563707   193.789473684   124.0   1.71778785806   1.38598868353   0.417855938785  0.0138531278876
#3731K3  151.985512204   153.066666667   126.0   2.36748961736   1.96510927228   0.577611663989  0.0187896001378
#ROV09Q1 116.694773176   106.0   94.0    2.26097269312   1.61320633726   0.557712482313  0.0240529009907
#ROV06Q3 117.765023594   116.8125        101.0   1.34428223541   0.98248651588   0.256108595606  0.0133097251031
#3705K6  221.102760852   175.8   117.0   3.18793118178   2.22979959599   0.686316942562  0.0272472750579
#ROV02Q1 373.222457363   348.5   296.0   1.81866733299   1.72865756502   0.450146829021  0.00614414639524
#ROV03Q3 226.699736925   230.565217391   166.0   1.73984377675   1.74600527238   0.42523575199   0.0104809866069
#ROV08Q3 111.081929525   108.4   97.0    1.62961776267   1.41447880022   0.386359167833  0.0168001831203
#3705K3  155.124427259   150.166666667   109.0   1.94863649052   1.66683239848   0.486820653897  0.0178773989956

> summarize_taxa_through_plots.py -o Alpha_Diversity_rare40064/taxa_summary40064/ -i otu_table_final_rarefied40064.biom 

> beta_diversity.py -i otu_table_final_rarefied40064.biom -m unweighted_unifrac,weighted_unifrac,binary_sorensen_dice,bray_curtis -o compar_div_rare40064/ -t rep_set.tre

> beta_significance.py -i otu_table_final_rarefied40064.biom -t rep_set.tre -s unweighted_unifrac -o unw_sig.txt

#Determining if samples are statistically significantly different from each other
#Default 100 monte carlo randomizations
#Unweighted unifrac (so abundance doesn't matter, just presence/absence of taxa)

#unweighted unifrac significance test
#sample 1        sample 2        p value p value (Bonferroni corrected)
#3705K10 3705K3  0.0     <=1.0e-02
#3705K10 3705K6  0.0     <=1.0e-02
#3705K10 3731K3  0.0     <=1.0e-02
#3705K10 ROV02Q1 0.0     <=1.0e-02
#3705K10 ROV02Q2 0.0     <=1.0e-02
#3705K10 ROV03Q3 0.0     <=1.0e-02
#3705K10 ROV05Q2 0.0     <=1.0e-02
#3705K10 ROV06Q3 0.0     <=1.0e-02
#3705K10 ROV07Q1 0.0     <=1.0e-02
#3705K10 ROV08Q3 0.0     <=1.0e-02
#3705K10 ROV09Q1 0.0     <=1.0e-02
#3705K3  3705K6  0.0     <=1.0e-02
#3705K3  3731K3  0.07    1.0
#3705K3  ROV02Q1 0.0     <=1.0e-02
#3705K3  ROV02Q2 0.0     <=1.0e-02
#3705K3  ROV03Q3 0.0     <=1.0e-02
#3705K3  ROV05Q2 0.0     <=1.0e-02
#3705K3  ROV06Q3 0.0     <=1.0e-02
#3705K3  ROV07Q1 0.01    0.66
#3705K3  ROV08Q3 0.01    0.66
#3705K3  ROV09Q1 0.0     <=1.0e-02
#3705K6  3731K3  0.0     <=1.0e-02

> beta_significance.py -i otu_table_final_rarefied40064.biom -t rep_set.tre -s weighted_unifrac -o w_sig.txt

#Determining if samples are statistically significantly different from each other
#Default 100 monte carlo randomizations
#Weighted unifrac (so abundance matters)

#weighted unifrac significance test
#sample 1        sample 2        p value p value (Bonferroni corrected)
#3705K10 3705K3  0.57    1.0
#3705K10 3705K6  0.55    1.0
#3705K10 3731K3  0.18    1.0
#3705K10 ROV02Q1 0.22    1.0
#3705K10 ROV02Q2 0.34    1.0
#3705K10 ROV03Q3 0.11    1.0
#3705K10 ROV05Q2 0.26    1.0
#3705K10 ROV06Q3 0.26    1.0
#3705K10 ROV07Q1 0.28    1.0
#3705K10 ROV08Q3 0.35    1.0
#3705K10 ROV09Q1 0.21    1.0
#3705K3  3705K6  0.51    1.0
#3705K3  3731K3  0.34    1.0
#3705K3  ROV02Q1 0.46    1.0
#3705K3  ROV02Q2 0.42    1.0
#3705K3  ROV03Q3 0.42    1.0
#3705K3  ROV05Q2 0.43    1.0
#3705K3  ROV06Q3 0.42    1.0
#3705K3  ROV07Q1 0.42    1.0
#3705K3  ROV08Q3 0.55    1.0
#3705K3  ROV09Q1 0.54    1.0
#3705K6  3731K3  0.43    1.0


> principal_coordinates.py -i compar_div_rare40064/ -o compar_div_rare40064_PCoA/

> make_2d_plots.py -i compar_div_rare40064_PCoA/pcoa_weighted_unifrac_otu_table_final_rarefied40064.txt -m ../Lophelia1_map.txt -o PCoA_2D_plot_WU/

> make_2d_plots.py -i compar_div_rare40064_PCoA/pcoa_unweighted_unifrac_otu_table_final_rarefied40064.txt -m ../Lophelia1_map.txt -o PCoA_2D_plot_UU/

> make_2d_plots.py -i compar_div_rare40064_PCoA/pcoa_binary_sorensen_dice_otu_table_final_rarefied40064.txt -m ../Lophelia1_map.txt -o PCoA_2D_plot_BSD/

> make_2d_plots.py -i compar_div_rare40064_PCoA/pcoa_bray_curtis_otu_table_final_rarefied40064.txt -m ../Lophelia1_map.txt -o PCoA_2D_plot_BC/

> make_otu_heatmap.py -i Alpha_Diversity_rare40064/taxa_summary40064/otu_table_final_rarefied40064_L2.biom -o heatmap_L2_rare40064.pdf

> compute_core_microbiome.py -i otu_table_final_rarefied40064.biom -o otu_core_everybody

> compute_core_microbiome.py -i otu_table_final_rarefied40064.biom -o otu_core_gulf --mapping_fp Lophelia1_map.txt --valid_states "Location:Gulf"
#Looking at core of Gulf of Mexico samples only

> compute_core_microbiome.py -i otu_table_final_rarefied40064.biom -o otu_core_atl1 --mapping_fp Lophelia1_map.txt --valid_states "Location:Atl"
#Looking at core of Atlantic samples only

> compute_core_microbiome.py -i otu_table_final_rarefied40064.biom -o otu_core_VK826 --mapping_fp Lophelia1_map.txt --valid_states "Site:VK826"
#Looking at core of VK826 samples only
	
> compute_core_microbiome.py -i otu_table_final_rarefied40064.biom -o otu_core_VK906 --mapping_fp Lophelia1_map.txt --valid_states "Site:VK906"
#Looking at core of VK906 samples only
	
> compute_core_microbiome.py -i otu_table_final_rarefied40064.biom -o otu_core_WFS --mapping_fp Lophelia1_map.txt --valid_states "Site:WFS1"
#Looking at core of WFS1 samples only
	
> compute_core_microbiome.py -i otu_table_final_rarefied40064.biom -o otu_core_atl2 --mapping_fp Lophelia1_map.txt --valid_states "Site:ATL"
#Looking at core of Atlantic samples only; using as double check; should be identical to Location:Atl results
